# Supplementary material for: How self-organization can guide evolution
Source: R Soc Open Sci. 2016 Nov 16;3(11):160553. doi: 10.1098/rsos.160553 (PMC5180142; doi:10.1098/rsos.160553)
Supplement: Code required to run the simulations and reproduce the Figures has been uploaded as part of the supplementary material. S1. Implementation of the model in c++. The model can be compiled from the command line using the command [g++ model.cpp -o model] and it can then be run using the command [./model [file rsos160553supp1.cpp]

/*
 Implementation of the model reported in Wilson SP and Glancy J (2016) How Self-Organisation Can Guide Evolution. Royal Society Open Science. Generates a series of text files in the current directory, which log the evolutionary trajectory.
 */

#include <fstream>
#include <sstream>
#include <math.h>
#include <vector>
using namespace std;

double randDouble(void);
vector<int> sort(vector<double> unsorted);
vector<vector<int> > getParents(vector<double> F);
double recombine(double mum,double dad,double p,double sigma);

int main(int argc, char** argv){
    
    // Log average fitness F, metabolism M, conductance C, and first and final genomes
    ofstream logfile1, logfile2, logfile3, logfile4, logfile5;
    logfile1.open("logF.txt",ios::out|ios::app);
    logfile2.open("logM.txt",ios::out|ios::app);
    logfile3.open("logC.txt",ios::out|ios::app);
    logfile4.open("logt1.txt",ios::out|ios::app);
    logfile5.open("logtT.txt",ios::out|ios::app);
    
    // Parse the command line arguments
    srand(stoi(argv[1]));               // Random seed
    double n = (double)stoi(argv[2]);   // Litter size (supplied as an integer)
    int N = stoi(argv[3]);              // Population size
    int T = stoi(argv[4]);              // Number of generations
    double Ta = stod(argv[5]);          // Ambient temperature
    double Mmax = stod(argv[6]);        // Maximum metabolic rate
    double Cmax = stod(argv[7]);        // Maximum thermal conductance
    double initial = stod(argv[8]);     // Initial scaling of m and c
    double sigma = stod(argv[9]);       // Extent of mutation
    double p = stod(argv[10]);          // Probability of mutation
    double Tpref = Mmax;                // Preferred temperature (default to Mmax for convenience only)
    
    double dN = (double)N;
    
    // initialize population
    vector<double> F (N);
    vector<double> m (N);
    vector<double> c (N);
    for(int i=0;i<N;i++){
        m[i] = randDouble()*sigma+initial-0.5*sigma;
        c[i] = randDouble()*sigma+initial-0.5*sigma;
    }
    vector<double> mp = m;
    vector<double> cp = c;
    
    // log initial population (i.e., green dots in Figure 2)
    for(int i=0;i<N;i++){ logfile4<<m[i]<<","<<c[i]<<",";}
    
    // Equation 2
    double Amin = pow(n,-1./4.0);
    
    // Main simulation loop
    for(int t=0;t<T;t++){
        
        // populate current generation
        m=mp;
        c=cp;
        
        // compute fitness
        for(int i=0;i<N;i++){
            
            // Equation 3
            double M = m[i]*Mmax;
            double C = c[i]*Cmax;
            double Apref = M/(C*(Tpref-Ta));
            double A;
            if(Apref<Amin){
                A = Amin;
            } else if (Apref>1.0){
                A = 1.0;
            } else {
                A = Apref;
            }
            
            // Equation 4
            double Tb = Ta+M/(C*A);
            
            // Equation 5
            if(Tb==Tpref){
                F[i] = (Mmax-M)/Mmax;
            } else {
                F[i] = 0.;
            }
        }
        
        // seed next generation (recombine function implements Equation 6)
        vector<vector<int> > P = getParents(F);
        for(int i=0;i<N;i++){
            mp[i] = recombine(m[P[i][0]],m[P[i][1]],p,sigma);
            cp[i] = recombine(c[P[i][0]],c[P[i][1]],p,sigma);
        }
        
        // data logging
        double Fsum = 0.;
        double msum = 0.;
        double csum = 0.;
        for(int i=0;i<N;i++){
            Fsum += F[i];
            msum += m[i];
            csum += c[i];
        }
        logfile1<<Fsum/(double)N<<","; // log mean F
        logfile2<<msum/(double)N<<","; // log mean M
        logfile3<<csum/(double)N<<","; // log mean C
    }
    
    for(int i=0;i<N;i++){ logfile5<<m[i]<<","<<c[i]<<",";}
    
    return 0;
    
}


double recombine(double mum,double dad,double p,double sigma){
    
    /*
     combine parent values to make a child (Equation 6)
     */
    
    double r = randDouble();
    double child = r*mum+(1.-r)*dad;
    if(randDouble()<p){
        return child-sigma+2.*sigma*randDouble();
    } else {
        return child;
    }
}

double randDouble(void){
    
    /*
     Return a random double in range 0 to 1
     */
    
    return ((double) rand())/(double)RAND_MAX;
}

vector<int> sort(vector<double> unsorted){
    
    /*
     Return indices to descending values in unsorted
     */
    
    vector<int> unsortID;
    for(int i=0;i<unsorted.size();i++){
        unsortID.push_back(i);
    }
    vector<int> sortID;
    vector<double> sorted;
    
    while(unsorted.size()){
        double maxVal = 0.;
        int maxInd = 0;
        for(int i=0;i<unsorted.size();i++){
            if(unsorted[i]>maxVal){
                maxVal = unsorted[i];
                maxInd = i;
            }
        }
        sorted.push_back(unsorted[maxInd]);
        sortID.push_back(unsortID[maxInd]);
        unsorted.erase(unsorted.begin()+maxInd);
        unsortID.erase(unsortID.begin()+maxInd);
    }
    return sortID;
}

vector<vector<int> > getParents(vector<double> F){
    
    /*
     Return the identity of two parents based on an array of fitness values F
     */
    
    int P = F.size();
    
    // get total Fitness
    double ft = 0.;for(int p=0;p<P;p++){ft+=F[p];}
    
    // AB is list of mums A and dads B, for each in population
    vector<vector<int> > AB;
    vector<int> ab(2);
    
    if(ft==0){
        for(int p=0;p<P;p++){
            ab[0] = floor(randDouble()*P);
            ab[1] = floor(randDouble()*P);
            AB.push_back(ab);
        }
    } else {
        
        // norm to sum to 1
        for(int p=0;p<P;p++){F[p]/=ft;}
        
        // get indices of descending fitness
        vector<int>I=sort(F);
        
        // define bin for each F based on cumulative PDF
        ft=0.;
        vector<double> lower(1,0.);
        vector<double> upper;
        for(int p=0;p<P-1;p++){
            lower.push_back(ft);
            ft+=F[I[p]];
            upper.push_back(ft);
        } upper.push_back(1.);
        
        double r;
        for(int p=0;p<P;p++){
            
            // find bin that r falls in
            r = randDouble();
            for(int i=0;i<P;i++){
                if(lower[i]<=r<upper[i]){
                    ab[0]=I[i];
                    break;
                }
            }
            // find bin that r falls in
            r = randDouble();
            for(int i=0;i<P;i++){
                if(lower[i]<=r<upper[i] && I[i]!=ab[0]){
                    ab[1]=I[i];
                    break;
                }
            }
            AB.push_back(ab);
        }
    }
    return AB;
}
