# Supplementary material for: How self-organization can guide evolution
Source: R Soc Open Sci. 2016 Nov 16;3(11):160553. doi: 10.1098/rsos.160553 (PMC5180142; doi:10.1098/rsos.160553)
Supplement: Code required to run the simulations and reproduce the Figures has been uploaded as part of the supplementary material.S2. Analysis of the data in Python. After compiling S1, this script can be launched from the same directory to re-generate Figure 1 and Figure 2 from the main text (uses NumPy and m [file rsos160553supp2.py]

'''
Implementation of the model reported in Wilson SP and Glancy J (2016) How Self-Organisation Can Guide Evolution. Royal Society Open Science. Recreates Figures 1 and 2 from the main text.
'''

import numpy as np
import matplotlib.pyplot as pl
import os

# Define model parameters
n = np.array([1,2,4,8]) # Litter size
N = 500                 # Population size
T = 2000                # Number of generations
Ta = 20.                # Ambient temperature
Mmax = 37.              # Maximum metabolic rate
Cmax = 2.               # Maximum thermal conductance
initial = 0.8           # Initial scaling of m and c
sigma = 0.1             # Extent of mutation
p = 0.1                 # Probability of mutation
Tp = Mmax               # Preferred temperature

params = ' '+str(N)+' '+str(T)+' '+str(Ta)+' '+str(Mmax)+' '+str(Cmax)+' '+str(initial)+' '+str(sigma)+' '+str(p)

# Initialize plots
F1 = pl.figure(1,figsize=(6,6))
f1 = F1.add_subplot(111)
F2 = pl.figure(2,figsize=(12,12))

for i in range(len(n)):
	
    # Run the model to generate log files
    seed = str(i)
    cmd = './model '+seed+' '+str(n[i])+params
    print cmd
    os.system('rm log*')
    os.system(cmd)

    # Extract data from log files
    F = np.genfromtxt('logF.txt', delimiter=',',comments="#")[:-1]
    m = np.genfromtxt('logM.txt', delimiter=',',comments="#")[:-1]
    c = np.genfromtxt('logC.txt', delimiter=',',comments="#")[:-1]
    
    t1 = np.genfromtxt('logt1.txt', delimiter=',',comments="#")[:-1]
    tT = np.genfromtxt('logtT.txt', delimiter=',',comments="#")[:-1]
    t1 = t1.reshape([t1.size/2,2])
    tT = tT.reshape([tT.size/2,2])

    # Plot figure 1
    f1.plot(F)
    f1.axis(np.array([0,T,0,1]))
    f1.set_aspect(np.diff(f1.get_xlim())/np.diff(f1.get_ylim()))
    f1.set_axisbelow(True)
    f1.set_xlabel(r"$t$",fontsize=30);
    f1.set_ylabel(r"$F$",fontsize=30);

    # Plot figure 2
    f2 = F2.add_subplot(2,2,i+1)
    f2.scatter(t1[:,0]*Mmax,t1[:,1]*Cmax,s=3,marker='o',facecolor=(0,1,0),lw=0)
    f2.scatter(tT[:,0]*Mmax,tT[:,1]*Cmax,s=3,marker='o',facecolor=(1,0,0),lw=0)
    f2.plot(m*Mmax,c*Cmax,color=(0,0,1))
    f2.plot([0,50.],[0,50./(Tp-Ta)],'--',color=(0,0,0))
    f2.plot([0,50.],[0,50./((Tp-Ta)*n[i]**(-1./4))],'-',color=(0,0,0))
    f2.set_xlabel(r"$M$",fontsize=30);
    f2.set_ylabel(r"$C$",fontsize=30);
    f2.axis(np.array([0,Mmax,0,Cmax]))

# Add legend
k = []
for i in n:
	k = np.hstack([k,r"$n="+str(i)+"$"])
f1.legend(k,frameon=False,prop={'size':20})

# Save PDF figures
F1.savefig("Figure1.pdf",format='pdf')
F2.savefig("Figure2.pdf",format='pdf')
